# Supplementary material for: Age Gelation in Direct Steam Infusion Ultra-High-Temperature Milk: Different Heat Treatments Produce Different Gels
Source: Foods. 2024 Apr 18;13(8):1236. doi: 10.3390/foods13081236 (PMC11049407; doi:10.3390/foods13081236)
Supplement: Supplementary file 1 [file foods-13-01236-s001.zip]

Archive with 1 entries (1 files):
- foods-2936900-supplementary.pdf
